# Supplementary material for: Clinical Features and Gene Expression Patterns in Adults Hospitalized With Respiratory Syncytial Virus and Human Metapneumovirus Infection
Source: J Infect Dis. 2025 Jul 16;232(Suppl 1):S37–46. doi: 10.1093/infdis/jiaf084 (PMC12265063; doi:10.1093/infdis/jiaf084)
Supplement: jiaf084_Supplementary_Data [file jiaf084_supplementary_data.zip]

Archive with 2 entries (2 files):
- HMPV-RSV_Supplement-FINAL.docx
- Supplemental_Table.docx
